# Supplementary material for: Prediction of new vertebral compression fracture within 3 years after percutaneous vertebroplasty for osteoporotic vertebral compression fracture: Establishment and validation of a nomogram prediction model
Source: PLoS One. 2024 May 21;19(5):e0303385. doi: 10.1371/journal.pone.0303385 (PMC11108139; doi:10.1371/journal.pone.0303385)
Supplement: S1 Raw data — (XLSX) [file pone.0303385.s002.xlsx]

## Sheet: Sheet1
Group	Sex	Age	BMD	BMI	Diabetes	Smoking	Drinking	Kümmell disease	Postoperative minor trauma	Lack of anti-osteoporosis	Multilevel fractures
2	2	81	-3.24	21.45	1	1	1	1	1	1	1
2	2	67	-4.52	22.19	1	1	1	1	1	1	1
2	1	66	-3.65	26.36	1	1	1	1	2	2	1
2	2	75	-4.43	22.63	1	2	1	1	1	1	2
2	2	74	-3.78	23.49	2	1	1	2	1	2	1
2	1	62	-3.24	20.73	1	1	1	1	1	1	1
2	2	67	-3.54	18.88	1	2	2	1	2	1	1
2	2	81	-4.58	22.51	1	1	1	2	1	2	2
2	2	74	-5.15	23.73	1	1	1	1	1	2	1
2	1	61	-3.14	21.66	2	2	1	1	1	1	1
2	2	67	-3.78	16.87	1	1	1	1	2	2	1
2	2	76	-4.51	18.84	1	1	1	2	1	1	2
2	2	88	-2.88	22.22	2	2	2	2	1	2	1
2	2	68	-3.57	23.44	1	1	1	1	1	1	1
2	1	76	-3.24	24.32	1	1	2	2	2	1	1
2	2	65	-3.59	16.02	1	1	1	1	1	1	1
2	2	76	-4.65	21.81	2	1	1	2	1	2	2
2	1	66	-3.63	25.21	1	2	1	1	1	1	1
2	2	80	-4.25	26.72	1	1	2	2	1	1	1
2	1	76	-3.62	22.04	1	1	1	1	2	2	1
2	2	77	-3.35	23.18	1	1	1	2	1	1	1
2	2	82	-4.11	23.26	1	1	1	2	1	1	1
2	2	65	-3.65	25.41	2	2	1	1	2	2	2
2	1	70	-3.89	22.52	1	1	1	1	1	1	1
2	2	69	-3.74	22.51	1	1	1	1	1	1	1
2	1	67	-4.61	25.15	1	1	1	1	1	1	1
2	2	72	-3.53	19.33	1	2	2	1	2	2	2
2	1	67	-3.56	23.62	1	1	1	1	1	1	1
2	2	68	-4.11	22.01	1	1	1	1	1	1	1
2	1	75	-4.05	19.53	1	1	1	1	1	2	1
2	2	87	-3.65	27.83	1	2	1	2	1	1	1
2	2	80	-4.31	22.38	1	1	1	1	1	1	2
2	1	79	-3.63	25.13	2	1	1	2	2	1	1
2	2	78	-4.12	27.13	1	1	1	1	1	2	1
2	1	67	-3.05	22.32	1	1	1	1	1	1	1
2	2	84	-3.75	24.31	1	2	2	1	2	1	1
2	1	74	-2.85	20.38	1	1	1	2	1	2	2
2	2	68	-2.65	24.06	1	2	1	1	1	1	1
2	1	79	-4.99	22.36	1	1	1	2	1	2	2
2	2	69	-6.32	21.39	1	2	2	1	1	1	1
2	2	69	-2.55	26.85	1	1	1	1	1	2	1
2	1	83	-4.57	21.61	2	1	1	2	1	1	1
2	2	65	-3.21	21.02	1	1	1	1	1	1	2
2	2	76	-3.77	20.18	1	1	1	1	1	2	1
2	2	74	-4.16	24.77	1	2	2	1	2	1	1
2	2	69	-3.11	25.02	1	1	1	2	1	2	2
2	2	80	-4.29	22.27	1	1	1	1	1	1	1
2	2	67	-2.65	25.65	2	1	1	1	1	1	1
2	2	67	-2.86	22.34	1	2	1	1	2	2	2
2	2	70	-3.15	19.38	1	1	1	1	1	1	1
2	2	73	-3.69	25.02	1	1	1	1	1	1	1
2	1	78	-3.89	25.32	1	2	1	2	2	2	2
2	2	82	-3.32	24.24	2	1	1	1	1	1	1
2	1	74	-2.76	23.53	1	2	2	1	1	1	1
2	2	68	-3.78	23.88	1	1	1	1	1	2	2
2	2	74	-4.16	25.02	1	1	2	1	1	1	1
2	1	73	-3.18	21.45	1	2	1	1	2	1	2
2	2	68	-2.76	24.33	1	1	1	1	1	1	1
2	1	66	-2.74	20.63	1	1	2	1	1	1	1
2	2	72	-3.56	19.88	1	1	1	1	1	2	2
2	2	76	-3.45	20.58	1	1	1	2	2	2	1
2	1	71	-2.67	23.73	1	1	1	1	1	1	1
2	2	63	-3.45	23.81	1	1	1	1	1	2	1
2	1	65	-2.76	25.72	2	2	2	1	1	1	1
2	2	81	-3.78	20.84	1	1	1	2	1	1	1
2	1	88	-3.75	24.39	1	2	1	2	1	2	2
2	2	57	-2.78	23.91	1	1	1	1	2	1	2
2	2	63	-2.52	25.79	1	1	1	1	1	1	1
2	1	68	-3.48	21.82	1	2	1	2	1	2	1
2	2	64	-3.76	23.13	1	1	1	1	1	1	1
2	1	75	-4.33	24.53	1	2	2	1	1	2	1
2	2	81	-2.51	25.45	1	1	1	2	1	1	2
2	1	65	-4.27	19.19	1	1	1	1	2	1	1
2	2	72	-3.21	27.39	1	2	2	1	1	1	1
2	1	70	-3.67	25.12	1	1	1	1	1	2	2
2	2	63	-4.16	20.68	2	1	1	1	1	1	1
2	1	74	-3.11	25.32	1	1	1	2	1	1	1
2	2	71	-3.11	23.44	1	1	1	1	1	2	1
2	2	82	-4.29	24.15	1	1	1	2	2	1	2
2	1	67	-3.65	23.43	1	1	1	1	1	1	1
2	2	63	-2.86	20.46	1	2	2	1	1	2	1
2	2	64	-3.15	23.54	1	2	1	1	2	1	1
2	2	75	-4.69	24.67	1	1	2	2	1	1	1
2	2	64	-3.89	27.53	1	1	1	1	1	2	2
2	2	61	-2.32	25.42	2	2	2	1	1	2	1
2	1	72	-2.65	20.26	1	1	1	2	1	1	1
2	2	64	-4.99	22.17	1	1	1	1	1	2	1
2	1	78	-3.32	25.36	1	2	2	2	2	1	2
2	2	74	-2.55	22.83	1	1	1	1	1	1	1
2	2	73	-4.56	20.42	1	1	1	1	1	2	1
2	2	71	-3.21	21.12	1	1	1	1	1	1	2
2	1	75	-3.77	21.35	1	1	1	1	2	1	1
2	2	82	-4.14	24.41	1	1	1	2	1	1	1
2	2	76	-3.11	25.17	1	1	1	1	2	2	1
2	1	80	-4.26	25.45	1	2	2	2	1	1	2
2	2	62	-2.65	27.04	2	1	1	1	1	1	1
2	2	78	-3.56	19.38	1	1	1	1	1	2	1
2	1	73	-4.58	25.06	1	2	2	1	1	1	1
2	2	60	-2.55	20.62	1	1	1	1	2	2	1
2	2	63	-3.14	24.24	1	1	1	1	1	1	1
2	1	85	-4.77	23.63	2	1	2	2	1	1	1
2	2	62	-3.51	19.94	1	1	1	1	1	2	1
2	2	74	-2.88	21.27	1	1	1	1	1	1	2
2	2	72	-3.34	25.02	1	1	1	1	2	1	1
2	2	67	-3.24	22.15	2	1	1	1	1	2	1
2	1	77	-3.57	22.83	1	1	1	2	2	1	1
2	2	64	-2.76	25.72	2	1	1	1	1	1	1
2	2	65	-3.78	20.37	1	1	1	1	1	2	2
2	1	72	-4.16	25.51	1	2	2	1	1	1	1
2	1	63	-3.18	22.45	1	1	1	1	1	1	2
2	2	75	-3.76	27.23	1	1	1	1	2	2	1
2	2	69	-2.75	25.21	1	1	1	1	1	1	1
2	1	65	-3.56	27.73	1	2	1	1	1	2	1
2	2	74	-3.78	19.95	1	1	1	1	1	1	1
2	2	68	-2.67	22.1	1	1	2	1	1	1	1
2	1	64	-3.45	27.72	2	1	1	1	2	2	1
2	2	72	-2.76	21.91	1	1	1	1	1	1	2
2	1	68	-2.78	24.01	1	2	1	1	1	1	1
2	2	89	-5.51	23.89	1	1	1	2	2	1	1
2	2	65	-2.88	22.49	1	1	2	1	1	1	1
2	1	85	-3.87	25.59	1	1	1	1	1	2	1
2	2	73	-4.24	24.78	2	1	1	1	1	1	1
2	1	86	-3.59	22.76	1	1	1	2	1	1	1
2	2	65	-2.76	20.48	1	1	1	1	1	1	1
2	1	83	-3.78	21.54	1	1	1	2	2	2	1
2	2	85	-5.16	19.27	1	1	1	1	1	1	2
2	1	78	-3.28	18.94	1	2	2	1	1	1	1
2	2	64	-2.76	27.43	1	1	1	2	2	2	1
2	2	84	-3.75	23.96	2	1	1	1	1	1	1
2	2	77	-3.56	21.06	1	1	1	1	1	1	1
2	1	78	-3.88	25.01	1	2	1	2	1	2	1
2	2	76	-3.67	29.91	1	1	2	1	2	1	1
2	1	84	-3.55	27.77	2	1	1	1	1	1	1
2	2	76	-2.76	24.57	1	2	1	2	1	2	1
2	2	82	-3.74	19.47	1	1	1	1	2	1	2
2	1	80	-3.51	18.16	1	2	1	1	1	1	1
2	2	67	-3.78	26.16	1	1	1	2	2	2	1
2	2	84	-3.67	16.5	1	1	1	1	1	1	1
2	1	85	-4.45	24.56	1	1	1	1	1	2	1
2	2	67	-2.76	24.51	2	2	1	1	1	1	1
2	2	74	-3.78	15.71	1	1	1	1	2	1	2
2	1	62	-3.51	19.97	1	1	2	1	1	2	1
2	2	65	-2.88	22.53	1	1	1	1	2	1	1
2	2	83	-3.56	25.52	1	1	1	1	1	1	1
2	1	74	-3.24	23.42	2	1	1	1	1	2	1
2	1	76	-3.59	29.46	1	2	1	1	1	1	1
2	1	86	-3.75	31.14	1	1	1	2	2	1	1
2	2	69	-2.75	23.71	1	1	1	1	1	2	2
2	2	78	-2.78	23.95	1	1	2	1	1	1	1
2	2	85	-4.52	21.96	2	2	1	2	2	1	1
2	1	62	-3.48	23.54	1	1	1	1	1	2	2
2	2	65	-3.21	25.78	1	1	1	1	2	1	1
2	2	84	-4.32	26.73	1	2	2	2	1	2	1
2	1	67	-2.56	25.69	2	1	1	1	1	1	1
2	2	81	-4.51	24.12	1	1	1	1	2	2	1
2	2	68	-3.21	29.02	1	1	1	2	1	1	1
2	1	65	-3.17	27.4	2	2	1	1	2	2	2
2	2	75	-3.54	26.37	1	1	1	1	1	1	1
2	2	74	-3.12	25.19	1	1	1	2	1	1	1
2	1	82	-4.31	28.4	2	1	1	1	1	1	1
2	2	84	-3.63	30.85	1	1	1	1	2	2	2
2	1	80	-4.12	24.03	1	1	1	2	1	1	1
2	2	74	-4.05	28.31	1	2	2	1	1	1	1
2	2	66	-3.25	26.22	1	1	1	1	2	1	1
2	2	69	-2.85	24.88	1	1	1	1	1	2	1
1	1	68	-2.55	27.28	1	1	1	1	1	1	1
1	2	57	-2.99	25.02	1	1	1	1	1	1	1
1	2	67	-3.32	24.24	1	1	2	2	1	1	2
1	1	65	-2.55	25.95	1	1	1	1	1	1	1
1	1	60	-4.57	20.41	1	2	2	1	2	2	1
1	2	72	-3.23	26.58	2	1	1	1	1	1	1
1	1	84	-3.75	23.01	1	1	1	2	1	1	1
1	2	62	-2.65	22.67	1	1	1	1	1	2	2
1	1	70	-4.43	23.03	1	1	1	1	1	1	1
1	2	63	-3.78	23.54	1	1	1	1	1	1	1
1	1	62	-2.26	26.76	1	2	2	1	1	2	2
1	2	61	-2.54	25.51	1	1	1	2	1	1	1
1	1	62	-2.58	26.67	2	1	1	1	1	1	1
1	2	67	-2.55	25.03	1	2	2	1	2	1	1
1	1	63	-3.14	24.66	1	1	1	1	1	2	2
1	2	71	-3.78	26.31	1	1	1	1	1	1	1
1	2	68	-3.51	23.02	1	1	2	1	1	1	1
1	2	64	-2.88	24.61	1	1	1	2	1	2	1
1	1	67	-3.57	26.81	2	1	1	1	1	1	1
1	2	61	-2.24	24.84	1	1	1	1	1	1	1
1	1	67	-2.89	20.34	1	2	2	1	1	2	1
1	2	73	-3.14	23.83	1	1	1	1	1	1	2
1	2	59	-2.78	22.04	1	1	1	1	1	1	1
1	2	65	-2.51	21.29	1	1	1	2	1	1	1
1	2	57	-2.88	26.31	1	1	1	1	1	1	1
1	1	62	-2.57	28.76	2	1	1	1	2	1	1
1	2	59	-3.24	23.62	1	1	1	1	1	1	1
1	1	69	-2.59	25.67	1	2	2	1	1	1	1
1	2	56	-2.76	25.56	1	1	1	1	1	2	2
1	2	86	-3.78	26.68	1	1	1	2	1	1	1
1	1	76	-2.16	26.67	1	1	1	1	1	1	1
1	2	63	-3.18	27.39	1	1	1	1	1	1	1
1	1	65	-2.76	25.06	1	1	1	1	1	1	1
1	1	68	-2.76	16.77	2	1	1	1	2	1	1
1	2	63	-2.59	24.49	1	2	2	1	1	1	1
1	2	62	-3.57	24.26	1	1	1	1	1	2	1
1	1	67	-3.01	31.23	1	1	1	1	1	1	2
1	2	64	-3.77	25.56	2	1	1	1	1	1	1
1	2	63	-2.76	23.12	1	1	1	1	1	2	1
1	2	75	-3.11	25.26	1	1	2	2	1	1	1
1	2	68	-3.02	23.88	1	1	1	1	1	1	1
1	2	88	-2.22	26.37	1	1	1	1	1	1	1
1	2	62	-2.65	18.39	1	1	1	1	1	2	1
1	2	63	-2.88	28.58	1	2	2	1	1	1	1
1	1	57	-2.15	25.02	1	1	1	1	1	1	1
1	2	60	-2.69	22.72	1	1	1	1	2	1	1
1	2	92	-4.89	24.46	2	1	1	2	1	1	1
1	1	78	-3.32	23.83	1	1	1	1	1	1	1
1	1	65	-2.65	22.37	1	1	1	1	1	2	2
1	2	75	-2.99	21.37	1	1	1	2	1	1	1
1	2	73	-4.32	23.73	1	2	1	1	1	1	1
1	2	66	-3.01	18.62	1	1	1	1	1	1	1
1	1	73	-3.57	23.88	1	1	1	1	1	1	1
1	2	65	-3.21	22.34	1	2	2	1	1	1	1
1	1	61	-2.97	20.76	1	1	1	1	1	2	2
1	2	67	-3.16	23.29	1	1	1	1	2	1	1
1	2	72	-3.11	20.7	1	1	1	1	1	1	1
1	2	67	-3.79	23.3	1	1	1	1	1	1	1
1	2	77	-2.65	26.18	2	1	1	1	1	1	1
1	1	63	-3.29	23.38	1	1	1	1	1	2	1
1	2	70	-2.65	25.27	1	2	2	1	1	1	1
1	2	72	-3.54	21.91	1	1	1	1	1	1	2
1	1	68	-2.58	25.08	1	1	1	1	1	1	1
1	2	66	-2.65	24.13	1	1	1	1	1	1	1
1	2	76	-3.14	27.48	1	1	1	2	1	1	1
1	1	63	-3.71	21.52	1	2	1	1	2	2	1
1	2	64	-2.51	27.34	1	1	1	1	1	1	1
1	2	64	-2.82	21.64	1	1	1	2	1	1	1
1	2	70	-3.11	21.64	1	1	1	1	1	1	1
1	1	60	-2.24	25.02	1	1	1	1	1	1	1
1	1	76	-2.69	21.88	2	2	2	2	1	1	1
1	2	59	-2.76	18.19	1	1	1	1	1	2	1
1	2	66	-2.78	26.51	1	1	1	1	1	1	1
1	2	64	-3.16	22.78	1	1	2	1	2	1	1
1	1	56	-3.18	22.52	1	1	1	1	1	1	1
1	2	62	-2.76	21.14	1	1	1	1	1	1	1
1	1	68	-2.45	24.78	2	1	1	2	1	2	2
1	2	66	-2.78	20.83	1	2	2	1	1	1	1
1	1	66	-3.24	22.96	1	1	1	1	1	1	1
1	2	67	-2.54	24.06	1	1	1	1	1	1	1
1	2	73	-3.58	26.4	1	1	1	2	1	2	1
1	2	69	-3.14	22.83	1	1	1	1	2	1	1
1	1	70	-3.34	22.62	1	1	1	1	1	1	1
1	2	59	-2.78	22.85	2	1	1	1	1	1	1
1	2	65	-3.51	23.83	1	1	1	1	2	2	1
1	2	68	-2.88	22.35	1	2	1	1	1	1	1
1	2	65	-3.57	16.69	1	1	1	2	1	1	1
1	1	62	-3.24	18.87	1	2	2	1	1	2	2
1	2	67	-2.59	22.22	2	1	1	1	1	1	1
1	1	74	-3.65	16.69	1	1	1	1	1	1	1
1	2	67	-3.73	18.87	1	1	1	1	1	2	1
1	2	73	-3.25	22.22	1	1	1	1	1	1	1
1	1	61	-2.62	25.44	2	2	2	1	2	1	1
1	2	86	-3.78	23.32	1	1	1	1	1	1	1
1	2	82	-3.67	25.02	1	1	1	1	1	1	1
1	2	66	-2.75	22.44	1	1	1	1	1	2	1
1	2	68	-2.76	21.99	1	2	1	2	1	1	1
1	2	70	-2.78	26.27	1	1	1	1	1	1	2
1	2	84	-4.85	20.33	1	1	1	1	1	1	1
1	2	75	-2.78	23.61	1	1	1	1	1	1	1
1	1	73	-2.52	20.83	2	2	2	1	2	1	1
1	2	63	-3.48	19.15	1	1	1	1	1	1	1
1	2	67	-3.76	22.85	1	1	1	1	1	2	1
1	1	68	-3.32	23.83	1	2	1	1	1	1	1
1	1	64	-2.55	22.35	1	1	1	1	1	2	2
1	2	64	-2.57	16.69	1	1	1	1	1	1	1
1	1	62	-3.21	18.87	1	1	1	1	1	1	1
1	2	74	-3.65	22.22	1	1	1	1	1	1	1
1	2	65	-2.86	26.44	1	1	1	2	1	2	1
1	2	73	-3.11	23.32	1	1	1	1	2	1	1
1	2	62	-2.58	25.02	1	1	1	1	1	1	1
1	1	69	-3.25	26.84	2	2	2	1	1	1	1
1	2	73	-3.14	25.21	1	1	1	1	1	1	1
1	1	71	-3.78	26.72	1	1	1	1	1	2	1
1	2	66	-2.51	22.04	1	1	1	1	2	1	2
1	2	67	-2.88	23.8	1	1	1	1	1	1	1
1	2	66	-3.57	23.6	1	1	1	1	1	1	1
1	1	74	-3.24	25	1	1	1	1	1	1	1
1	2	70	-3.59	22.22	1	1	1	2	1	1	1
1	2	63	-2.65	26.5	1	1	1	1	1	1	1
1	2	65	-2.63	25.5	1	2	1	1	1	2	1
1	2	63	-3.25	19.33	2	1	1	1	1	1	1
1	2	69	-3.62	23.62	1	1	1	1	1	1	1
1	1	62	-2.85	26	1	1	1	1	1	1	1
1	2	65	-3.11	19.53	1	1	1	1	1	1	1
1	1	67	-2.95	25.83	1	1	1	1	1	2	2
1	2	68	-3.19	22.38	1	1	1	1	2	1	1
1	2	63	-3.24	25.1	1	2	2	1	1	1	1
1	1	83	-4.61	27.1	1	1	1	2	1	1	1
1	2	65	-3.53	22.2	1	1	1	1	1	1	1
1	1	81	-3.56	24.31	2	1	1	1	1	2	1
1	2	83	-3.21	26.38	1	1	1	1	1	1	1
1	1	88	-4.05	24.06	1	1	1	2	1	2	1
1	2	75	-3.65	22.6	1	1	1	1	1	1	1
1	2	83	-4.31	21.79	1	1	1	1	1	1	1
1	2	75	-3.63	26.87	1	2	2	1	1	2	1
1	1	65	-3.13	23.4	1	1	1	1	2	1	2
1	2	68	-4.05	26.02	1	1	1	1	1	1	1
1	1	61	-2.75	20.18	2	1	1	1	1	1	1
1	2	64	-2.85	24.77	1	1	1	1	1	1	1
1	2	76	-3.65	25.02	1	1	1	2	1	1	1
1	1	63	-2.99	22.27	1	1	1	1	1	2	1
1	1	78	-4.32	25.65	1	1	1	1	2	1	1
1	2	70	-2.55	27.34	2	1	1	1	1	1	1
1	2	91	-5.07	19.38	1	2	2	2	1	1	1
1	2	71	-3.21	25.02	1	1	1	1	1	1	1
1	1	60	-2.77	25.32	2	1	1	1	1	1	1
1	2	63	-3.16	24.24	1	1	1	1	1	2	2
1	1	64	-3.11	23.53	1	1	1	1	1	1	1
1	2	65	-3.21	23.88	1	1	1	1	1	1	1
1	2	64	-2.65	25.02	1	2	2	1	1	1	1
1	1	65	-2.86	21.5	1	1	1	1	2	1	1
1	2	72	-3.15	24.3	1	1	1	1	1	1	1
1	2	64	-3.69	20.63	1	1	1	1	1	2	1
1	2	70	-3.89	19.98	1	1	1	1	1	1	1
1	1	63	-4.32	20.28	1	1	1	1	1	1	1
1	2	70	-2.76	23.03	1	2	2	1	1	1	2
1	2	66	-3.78	23.01	2	1	1	1	1	1	1
1	1	86	-4.16	25.02	1	1	1	1	2	2	1
1	2	65	-3.18	27.94	1	1	1	1	1	1	1
1	1	75	-2.76	24.39	1	1	1	2	1	1	1
1	2	67	-2.74	23.51	1	1	1	1	1	1	1
1	1	61	-2.56	25.19	1	2	2	1	1	1	1
1	2	64	-2.78	21.62	1	1	1	1	1	1	1
1	2	65	-3.67	28.3	1	1	1	1	2	1	1
1	1	59	-2.45	28.13	1	1	1	1	1	2	1
1	2	73	-2.76	25.65	2	1	1	2	1	1	1
1	1	79	-3.78	29.9	1	1	1	2	1	1	1
1	2	68	-4.75	27.69	1	2	2	1	2	1	1
1	1	80	-3.78	25.2	1	1	1	2	1	1	2
1	2	60	-2.52	20.78	1	1	1	1	1	2	1
1	1	77	-3.48	25.32	1	1	1	2	1	1	1
1	2	64	-2.76	23.94	1	1	2	1	1	1	1
1	1	74	-2.74	24.11	1	1	1	1	1	1	1
1	2	72	-3.56	23.73	2	1	1	1	1	1	1
1	1	68	-3.45	20.42	1	1	1	1	1	2	1
1	2	65	-2.67	23.44	1	1	1	1	1	1	1
1	2	73	-3.23	24.67	1	2	2	1	1	2	1
1	1	67	-2.76	27.43	1	1	1	2	1	1	2
1	2	64	-3.78	25.02	1	1	1	1	1	1	1
1	1	68	-4.75	28.76	2	1	1	1	1	1	1
1	2	65	-2.78	30.37	1	1	1	2	1	1	1
1	2	63	-2.52	25.26	1	1	1	1	1	1	1
1	2	64	-3.48	22.43	1	2	2	1	1	2	1
1	1	65	-2.76	28.4	1	1	1	1	2	1	1
1	2	64	-4.05	24.2	1	1	1	1	1	1	2
1	1	65	-2.75	21.33	1	1	1	1	1	1	1
1	2	67	-2.85	24.1	1	1	1	1	1	1	1
1	1	71	-2.65	25.15	2	2	2	2	1	2	1
1	2	68	-2.95	26.71	1	1	1	1	1	1	1
1	1	75	-3.72	21.34	1	1	1	1	1	1	1
1	2	72	-2.55	25.02	1	1	1	1	1	1	1
1	2	73	-3.57	22.04	1	1	1	1	1	2	1
1	2	70	-3.21	22.34	1	1	1	1	1	2	1
1	1	69	-3.77	22.32	2	1	1	1	1	1	1
1	2	64	-3.16	23.95	1	1	1	1	2	1	1
1	2	72	-4.11	19.94	1	1	1	2	1	1	1
1	1	63	-3.29	25.07	1	2	2	1	1	1	1
1	2	66	-2.65	25.02	1	1	1	1	1	1	1
1	2	68	-3.86	23.07	1	1	1	1	1	2	2
1	1	66	-3.15	22.83	1	1	1	1	1	1	1
1	2	63	-3.69	25.71	1	1	1	1	1	1	1
1	2	85	-3.78	27.87	2	1	1	1	1	1	1
1	2	84	-4.51	25.59	1	1	1	2	1	1	1
1	1	70	-2.88	28.44	1	2	2	1	2	2	1
1	1	74	-3.57	27.73	1	1	1	1	1	1	1
1	2	67	-3.24	25.1	1	1	1	1	1	1	1
1	2	60	-2.59	27.77	1	1	1	1	1	1	1
1	2	73	-3.14	19.65	1	1	1	2	1	2	2
1	1	66	-2.78	22.13	2	1	1	1	1	1	1
1	2	65	-2.51	26.71	1	2	1	1	1	1	1
1	2	67	-2.88	21.1	1	1	1	1	1	1	1
1	2	72	-3.57	27.06	1	1	1	1	1	1	1
1	1	64	-4.24	26.99	1	2	2	1	1	1	1
1	2	73	-3.59	25.4	1	1	1	1	1	1	1
1	2	66	-2.76	23.29	2	1	1	1	1	2	1
1	1	72	-3.78	24.8	1	1	1	1	1	1	1
1	2	73	-3.16	22.16	1	1	1	1	1	1	1
1	2	68	-3.18	24.16	2	1	1	1	1	1	1
1	1	68	-2.76	26.04	1	1	1	2	2	2	1
1	2	62	-3.74	18.57	1	1	1	1	1	1	1
1	1	84	-2.55	28.4	1	2	2	2	1	1	1
1	2	81	-4.42	27.43	2	1	1	1	1	1	1
1	1	67	-3.21	20.96	1	1	1	1	1	2	1
1	2	65	-3.74	20.06	1	1	1	1	1	1	1
1	1	69	-3.16	23.01	1	1	1	1	1	2	2
1	2	63	-3.11	19.9	1	1	1	1	2	1	1
1	1	66	-2.81	22.77	1	1	1	1	1	1	1
1	2	66	-3.15	24.57	1	1	1	1	1	1	1
1	1	61	-3.69	19.17	1	2	2	1	1	1	1
1	2	64	-3.89	18.16	1	1	1	1	1	2	2
1	2	66	-4.32	26.06	2	1	2	1	2	1	1
1	1	83	-3.76	21.75	1	1	1	2	1	1	1
1	2	90	-3.78	24.56	1	1	1	1	1	1	1
1	1	64	-3.14	24.51	1	1	1	1	1	1	1
1	2	67	-3.18	35.71	2	1	1	1	1	2	2
1	1	67	-2.76	19.97	1	1	1	1	1	1	1
1	2	68	-2.73	22.83	1	1	1	1	1	1	1
1	2	84	-4.56	25.2	1	1	1	2	1	1	1
1	2	70	-3.45	23.12	1	2	2	1	1	1	1
1	2	64	-3.67	19.46	1	1	1	1	1	1	1
1	2	62	-3.45	19.14	1	1	1	1	1	2	2
1	1	82	-2.76	19.71	1	1	1	2	1	1	1
1	2	62	-3.78	23.95	1	1	1	1	2	1	1
1	1	66	-4.75	21.9	1	1	1	1	1	1	1
1	2	71	-2.78	22.22	2	1	1	1	1	1	1
1	1	68	-2.52	25.78	1	1	1	1	1	1	1
1	2	81	-3.42	28.73	1	2	2	2	1	2	2
1	1	67	-2.79	25.69	1	1	1	1	1	1	1
1	2	61	-4.32	24.12	1	1	1	1	1	1	1
1	1	67	-2.55	19.02	1	1	1	1	2	1	1
1	1	80	-3.57	20.4	1	1	1	1	1	2	1
1	2	67	-3.21	26.37	1	1	1	1	1	1	1
1	1	62	-3.77	22.19	1	1	1	1	1	1	1
1	1	66	-3.16	21.4	1	2	2	1	1	1	1
1	1	76	-3.11	21.85	1	1	1	2	1	1	1
1	2	63	-3.11	24.03	1	1	2	1	1	1	1
1	1	67	-4.29	24.31	1	1	1	1	2	2	2
1	2	56	-2.65	26.22	1	1	1	1	1	1	1
1	2	62	-2.86	24.88	1	1	1	1	1	1	1
1	2	69	-3.15	27.28	1	1	1	1	1	2	1
1	1	75	-3.29	25.02	2	1	1	1	1	1	1
1	1	68	-3.82	24.24	1	2	2	1	2	1	1
1	2	68	-4.32	21.95	1	1	1	1	1	1	1
1	1	67	-2.65	20.41	1	1	1	1	1	2	1
1	2	70	-2.99	22.58	1	1	1	1	1	1	1
1	2	67	-4.32	23.01	1	1	1	1	1	1	1
1	2	62	-2.55	22.67	1	1	1	1	1	1	1
1	2	68	-3.57	23.03	1	1	1	1	1	1	1
1	1	78	-4.21	23.2	1	2	2	1	2	2	2
1	2	73	-3.77	26.76	1	1	1	1	1	1	1
1	2	80	-4.16	22.1	1	1	1	2	1	1	1
1	1	65	-3.11	26.67	1	1	1	1	1	2	2
1	2	78	-3.29	20.03	2	1	1	1	1	1	1
1	2	77	-2.65	24.66	1	1	1	1	1	1	1
1	2	64	-3.54	22.31	1	1	1	1	1	1	1
1	1	76	-4.58	24.02	1	1	1	2	1	1	1
1	2	61	-3.34	24.61	1	1	1	1	1	2	2
1	2	60	-3.14	20.81	1	1	1	1	1	1	1
1	1	67	-3.78	24.84	1	1	1	2	1	1	1
1	1	70	-3.51	19.34	1	2	2	1	1	1	1
1	2	74	-2.76	23.83	1	1	1	2	1	2	1
1	1	65	-2.74	21.64	1	1	1	1	1	1	2
1	2	63	-2.65	21.29	1	1	1	1	1	1	1
1	2	72	-3.86	22.31	1	1	1	2	1	1	1
1	2	76	-3.15	21.76	1	1	1	1	1	1	1
1	1	66	-3.69	22.62	2	1	1	2	1	1	1
1	2	62	-3.89	22.67	1	1	1	1	1	1	1
1	1	70	-3.32	25.56	1	1	1	1	1	1	1
1	2	73	-3.76	27.68	1	1	1	2	1	1	1
1	1	66	-3.78	21.67	1	1	1	1	1	2	1
1	1	68	-2.31	27.39	1	2	2	1	1	1	2
1	2	70	-3.23	27.06	1	1	1	1	1	1	1
1	2	66	-2.74	22.77	1	1	1	1	1	1	1
1	2	69	-3.61	22.49	1	1	1	1	1	1	1
1	1	56	-4.53	24.26	1	1	1	1	1	1	1
1	2	71	-3.56	17.23	1	1	1	2	2	2	1
1	2	63	-3.11	25.51	1	1	1	1	1	1	2
1	1	72	-3.45	23.12	1	1	1	1	1	1	1
1	1	69	-2.95	25.6	1	1	1	1	1	1	1
1	1	74	-4.21	23.88	1	1	1	1	1	1	1
1	2	63	-3.63	26.37	1	2	2	1	1	2	2
1	1	66	-4.12	21.39	1	1	1	2	1	1	1
1	1	63	-2.76	24.58	2	1	1	1	1	1	1
1	2	63	-2.74	25.02	1	1	1	1	1	1	1
1	1	68	-3.56	22.72	1	1	1	1	1	1	1
1	2	76	-3.78	24.46	1	1	1	1	2	1	1
1	1	77	-3.67	23.83	1	1	1	2	1	1	1
1	2	64	-3.45	22.37	1	1	1	1	1	1	2
1	2	62	-2.76	21.37	2	1	1	1	1	1	1
1	2	65	-3.78	23.73	1	1	1	1	1	1	1
1	1	63	-2.51	28.62	1	2	2	2	1	1	1
1	2	71	-3.88	23.88	1	1	1	1	1	2	2
1	1	62	-3.57	22.34	1	1	1	1	1	1	1
1	1	59	-2.24	20.76	1	1	1	1	1	1	1
1	2	69	-3.59	23.29	1	1	1	1	1	1	1
1	1	61	-2.76	20.7	2	1	1	1	1	1	1
1	2	68	-3.78	23.3	1	1	1	2	1	1	2
1	2	60	-3.16	26.18	1	1	1	1	2	1	1
1	1	64	-3.18	23.38	1	1	1	1	1	1	1
1	2	62	-2.76	25.27	1	1	1	1	1	2	1
1	2	70	-3.74	17.91	1	1	1	2	1	1	1
1	1	68	-3.56	25.08	1	2	2	1	1	1	1
1	2	59	-3.78	24.13	1	1	1	1	1	1	1
1	2	62	-3.67	27.48	1	1	1	2	1	1	1
1	1	67	-2.45	21.52	1	1	1	1	1	1	1
1	2	66	-2.76	27.34	1	1	1	1	1	1	2
1	1	64	-2.74	21.64	2	1	1	1	1	2	1
1	2	74	-2.95	22.64	1	1	1	1	1	1	1
1	2	64	-2.86	25.02	1	1	1	1	1	1	1
1	1	67	-3.15	21.88	1	1	1	1	2	1	1
1	1	63	-2.69	30.19	1	1	1	1	1	1	1
1	2	79	-3.89	28.51	1	1	1	1	1	2	1
1	2	88	-4.32	22.78	1	1	1	2	2	1	1
1	1	61	-2.76	22.52	1	2	2	1	1	1	1
1	2	64	-3.78	21.14	1	1	1	1	1	1	2
1	2	75	-4.12	27.78	1	1	1	1	1	2	1
1	2	75	-3.48	20.83	1	1	1	1	1	1	1
1	1	62	-2.76	22.96	1	1	1	1	1	1	1
1	2	68	-2.74	24.06	1	1	1	1	1	1	1
1	1	80	-2.67	22.42	2	1	1	2	1	1	1
1	2	63	-3.45	26.83	1	1	1	1	1	1	1
1	1	75	-3.67	22.62	1	1	1	1	2	2	1
1	2	66	-2.75	22.44	1	2	2	1	1	1	1
1	1	76	-3.76	21.99	1	1	1	1	1	1	1
1	2	72	-3.78	26.27	1	1	1	1	1	1	2
1	1	61	-2.75	21.33	1	1	1	1	1	1	1
1	2	77	-2.78	23.61	1	1	1	2	1	1	1
1	1	65	-2.52	20.83	2	1	1	1	1	2	1
1	2	66	-3.48	19.15	1	1	2	1	1	1	1
1	1	66	-3.36	22.85	1	1	1	1	1	2	2
1	2	67	-4.12	23.83	1	1	1	1	1	1	1
1	1	65	-2.65	22.35	1	2	1	1	1	1	1
1	1	75	-4.27	16.69	1	1	1	1	1	1	1
1	2	62	-3.21	18.87	1	1	1	1	1	2	1
1	1	67	-3.77	22.22	1	1	1	1	1	1	1
1	2	64	-3.16	26.44	1	1	1	1	1	1	1
1	2	65	-3.21	23.32	1	1	1	1	2	1	2
1	1	60	-3.17	25.02	1	1	1	1	1	1	1
1	2	66	-4.24	26.84	1	1	1	1	1	2	1
1	1	61	-2.65	25.21	2	2	2	1	1	1	1
1	1	62	-2.86	26.72	1	1	1	1	1	1	1
1	2	73	-3.15	22.04	1	1	1	1	1	1	1
1	2	61	-2.69	23.8	1	1	1	1	1	1	1
1	2	79	-2.89	23.6	1	1	1	1	1	1	1
1	1	74	-4.32	25	1	1	1	1	1	1	1
1	2	66	-2.65	22.22	1	1	1	1	1	1	1
1	2	66	-3.99	20.5	2	1	1	1	1	1	1
1	1	67	-3.32	25.5	1	2	2	1	1	2	2
1	1	65	-2.55	19.33	1	1	1	2	1	1	1
1	2	65	-2.57	23.62	1	1	1	1	1	1	1
1	1	68	-3.21	26	1	1	1	1	1	1	1
1	2	61	-3.77	19.53	1	1	1	1	1	1	1
1	2	79	-4.16	20.83	1	1	1	2	2	1	1
1	2	69	-3.11	22.38	1	1	1	1	1	2	1
1	1	71	-3.29	25.1	1	1	1	1	1	1	2
1	2	73	-2.65	27.1	1	1	1	1	1	1	1
1	1	63	-3.54	22.2	1	1	1	1	1	1	1
1	1	71	-4.58	24.31	1	1	1	1	1	1	2
1	2	74	-3.54	26.38	1	1	1	2	2	1	1
1	1	65	-3.14	24.06	1	2	2	1	1	1	1
1	2	59	-2.78	22.6	1	1	1	1	1	1	1
1	1	64	-4.51	21.79	1	1	1	1	1	1	1
1	2	63	-2.88	26.87	1	1	1	1	1	2	1
1	2	70	-3.57	20.4	2	1	2	1	2	1	1
1	1	66	-2.24	26.02	1	1	1	1	1	1	2
1	2	75	-3.59	20.18	1	1	1	2	1	1	1
1	1	65	-2.76	24.77	1	1	1	1	1	1	1
1	2	64	-3.78	25.02	1	1	1	1	1	1	1
1	2	77	-4.16	22.27	1	1	1	1	1	2	2
1	1	76	-3.18	25.65	1	1	1	1	1	1	1
1	2	64	-2.76	27.34	1	1	1	2	1	1	1
1	1	60	-2.74	19.38	1	2	2	1	1	1	1
1	2	74	-3.56	25.02	1	1	1	1	1	1	1
1	2	63	-2.78	25.32	1	1	1	1	1	2	1
1	1	59	-2.67	24.24	2	1	1	1	1	1	1
1	2	66	-3.45	23.53	1	1	1	2	1	1	1
1	2	60	-2.76	23.88	1	1	2	1	1	1	2
1	1	75	-3.21	25.02	1	1	1	1	2	1	1
1	2	64	-3.51	21.5	1	1	1	1	1	1	1
1	2	72	-3.28	24.3	1	2	1	1	2	2	1
1	1	60	-3.57	20.63	1	1	1	1	1	1	1
1	2	63	-3.75	19.98	1	1	1	1	1	1	1
1	1	72	-2.85	20.28	2	2	2	1	1	1	1
1	2	84	-3.65	23.03	1	1	1	1	1	1	1
1	1	67	-2.99	23.01	1	1	1	1	1	1	1
1	2	57	-2.32	25.02	1	1	2	1	1	1	1
1	2	82	-4.55	27.94	1	2	1	1	1	2	2
1	2	64	-3.57	24.39	1	1	1	1	1	1	1
1	1	64	-3.21	23.51	1	1	1	1	1	1	1
1	2	67	-3.34	25.19	1	1	1	2	1	1	1
1	1	64	-2.65	31.62	1	2	2	1	1	1	1
1	2	69	-4.43	28.3	2	1	1	1	1	1	1
1	1	76	-3.78	28.13	1	1	1	2	1	1	1
1	2	64	-3.27	25.65	1	1	1	1	2	2	1
1	2	73	-3.56	21.9	1	1	1	1	1	1	1
1	1	69	-4.58	27.69	1	1	1	1	1	1	2
1	2	64	-3.56	25.2	1	1	1	1	1	2	1
1	2	59	-3.14	30.78	1	2	1	1	1	1	1
1	2	63	-3.78	25.32	1	1	1	1	1	1	1
1	2	62	-3.51	23.94	1	1	1	1	2	1	1
1	2	64	-2.88	24.11	1	1	1	1	1	1	1
1	2	64	-3.57	23.73	1	1	1	1	1	1	1
1	1	65	-3.24	20.42	1	2	2	1	1	2	1
1	2	79	-3.59	23.44	1	1	1	2	1	1	1
1	2	66	-3.14	24.67	1	1	1	1	1	1	1
1	2	64	-2.78	21.43	1	1	1	1	1	1	1
1	2	61	-4.51	25.02	1	1	1	1	1	1	2
1	1	68	-2.89	21.76	2	1	1	2	1	1	1
1	2	62	-3.57	20.37	1	1	1	1	2	1	1
1	2	69	-2.24	25.26	1	1	1	1	1	2	1
1	1	66	-3.59	22.43	1	1	1	1	1	1	1
1	2	66	-2.77	22.4	1	1	1	1	1	1	1
1	1	74	-3.78	21.2	1	2	2	1	1	1	1
1	2	63	-2.76	21.33	1	1	1	1	1	1	1
1	1	65	-3.18	24.1	1	2	2	1	1	1	1
1	1	67	-2.76	25.15	1	1	1	2	1	1	1
1	2	67	-2.74	26.71	1	1	1	1	1	2	1
1	1	66	-3.55	21.34	1	1	1	1	2	1	1
1	1	68	-4.57	21.02	2	1	1	2	1	1	1
1	2	73	-3.21	22.04	1	1	1	1	1	1	2
1	2	69	-3.75	23.34	1	1	1	1	1	2	1
1	2	76	-4.16	22.32	1	2	1	1	1	1	1
1	1	63	-3.11	23.95	1	1	1	1	1	1	1
1	2	68	-3.11	19.94	1	1	1	1	1	1	1
1	1	62	-3.29	25.07	2	1	1	1	1	1	1
Group 1: Non-NVCF	1: woman				1: no	1: no	1: no	1: no	1: no	1: no	1: no
Group 2: NVCF	2: man				2: yes	2: yes	2: yes	2: yes	2: yes	2: yes	2: yes
